# Supplementary material for: A Study of Spontaneous Self-Injurious Behavior and Neuroimaging in Rhesus Macaques
Source: Research (Wash D C). 2025 Jul 31;8:0782. doi: 10.34133/research.0782 (PMC12311303; doi:10.34133/research.0782)
Supplement: Supplementary 1 — Materials and Methods Tables S1 to S4 Figs. S1 and S2 Movies S1 and S2 References [52–79] [file research.0782.f1.zip]

Archive with 3 entries (3 files):
- Supplementary Materials_Proof_clean.pdf
- Supplementary Material_Movie S1.mp4
- Supplementary Material_Movie S2.mp4
